# Supplementary material for: Prevalence and Determinants of Stunting-Anemia and Wasting-Anemia Comorbidities and Micronutrient Deficiencies in Children Under 5 in the Least-Developed Countries: A Systematic Review and Meta-analysis
Source: Nutr Rev. 2024 May 31;83(2):e178–94. doi: 10.1093/nutrit/nuae063 (PMC11723162; doi:10.1093/nutrit/nuae063)
Supplement: nuae063_Supplementary_Data [file nuae063_supplementary_data.zip]

Archive with 9 entries (8 files):
- nuae063_Supplementary_Data/
- nuae063_Supplementary_Data/S1 PRISMA checklist.docx
- nuae063_Supplementary_Data/S2 Searching strategy.docx
- nuae063_Supplementary_Data/S3 Quality assessment.docx
- nuae063_Supplementary_Data/S4 risk bias assessment.pdf
- nuae063_Supplementary_Data/S5 Supportive document -Table 1-4.docx
- nuae063_Supplementary_Data/S6 Source of heterogeneity.docx
- nuae063_Supplementary_Data/S7 Meta funnel graphs.docx
- nuae063_Supplementary_Data/S8 sensitivity analysis.docx
